# Supplementary material for: On-Chip Mid-Infrared Wavefront Sensing Based on Vectorial Photocurrent Manipulation
Source: Sensors (Basel). 2026 Jun 24;26(13):4022. doi: 10.3390/s26134022 (PMC13363727; doi:10.3390/s26134022)
Supplement: Supplementary file 1 [file sensors-26-04022-s001.zip]

Archive with 1 entries (1 files):
- sensors-4360872-supplementary.pdf
